# Supplementary material for: Molecular and cellular characterization of apoptosis in flat oyster a key mechanisms at the heart of host-parasite interactions
Source: Sci Rep. 2018 Aug 21;8:12494. doi: 10.1038/s41598-018-29776-x (PMC6104086; doi:10.1038/s41598-018-29776-x)
Supplement: Supplementary file 1 — Supplementary Table 1 [file 41598_2018_29776_MOESM1_ESM.xlsx]

## Sheet: Feuil1
Supplementary Table 1: Apoptotic gene list obtained after gene ontology research.
Query Id	Query Length	Hit Accession	Hit Definition	Hit length	Score bits	E Value_	Score_	Query from	Query to	Query gaps	Identity	Positive	Align. length	Query Coverage	Hit coverage
Contig417	1586	gi|405973099|gb|EKC37831.1|	NF-kappa-B inhibitor epsilon	343	423	2e-118	1086	1282	314	6	70.5%	79.9%	329	61.1%	94.2%
Contig423	2809	gi|405965892|gb|EKC31237.1|	FAS-associated factor 2-B	524	649	4e-186	1672	119	1249	0	85.1%	91.2%	377	40.3%	71.9%
Contig1052	1113	gi|405953040|gb|EKC20774.1|	Inhibitor of apoptosis protein	630	240	2e-63	610	1067	126	41	40.8%	55.8%	355	84.6%	55.6%
Contig1101	1559	gi|405973931|gb|EKC38618.1|	Baculoviral IAP repeat-containing protein 7-A	360	198	9e-51	502	1337	825	3	66.1%	0.69	174	32.9%	43.3%
Contig1441	2305	gi|405978223|gb|EKC42633.1|	BAG family molecular chaperone regulator 4	449	260	3e-69	663	95	607	0	77.2%	78.4%	171	22.3%	37.9%
Contig1650	1840	gi|405971607|gb|EKC36433.1|	Baculoviral IAP repeat-containing protein 7-B	350	198	9e-51	503	6	380	1	69.8%	0.81	126	20.4%	0.36
Contig1678	672	gi|405973827|gb|EKC38518.1|	Cytochrome c	113	211	3e-55	537	67	402	0	87.5%	94.6%	112	0.5	99.1%
Contig1775	2516	gi|405973741|gb|EKC38434.1|	TNFAIP3-interacting protein 2	649	538	9e-153	1384	283	1305	0	81.5%	90.3%	341	40.7%	51.5%
Contig2060	1682	gi|405962627|gb|EKC28285.1|	CASP8-associated protein 2	1459	229	5e-60	582	6	1520	34	26.9%	40.4%	539	90.1%	34.1%
Contig2457	657	gi|405976491|gb|EKC40996.1|	PRKC apoptosis WT1 regulator protein	406	268	3e-72	683	1	537	1	90.6%	81.1%	180	81.7%	44.3%
Contig2747	1154	gi|405965145|gb|EKC30554.1|	Bcl-2-like protein 1	227	405	3e-113	1040	175	849	2	87.7%	94.7%	227	58.5%	1
Contig2757	760	gi|405969765|gb|EKC34718.1|	Baculoviral IAP repeat-containing protein 7-B	436	84	8e-17	206	112	303	0	51.6%	67.2%	64	25.3%	14.7%
Contig2783	1111	gi|405978023|gb|EKC42441.1|	Baculoviral IAP repeat-containing protein 7-B	270	273	2e-73	696	373	1092	1	50.6%	71.4%	241	64.8%	89.3%
Contig2809	2039	gi|405964421|gb|EKC29909.1|	Cell division cycle and apoptosis regulator protein 1	1093	371	1e-102	951	908	1624	0	84.1%	88.3%	239	35.2%	21.9%
Contig2972	1718	gi|405952662|gb|EKC20447.1|	C-jun-amino-terminal kinase-interacting protein 4	1556	533	1e-151	1373	448	1716	45	41.5%	0.47	468	73.9%	28.8%
Contig3158	1036	gi|405965271|gb|EKC30657.1|	Caspase-2	482	45	5e-05	106	705	433	3	27.7%	59.6%	94	26.4%	18.7%
Contig3257	813	gi|405972976|gb|EKC37718.1|	NF-kappa-B inhibitor cactus	383	190	1e-48	481	219	794	6	54.5%	69.2%	198	70.8%	51.4%
Contig3418	379	gi|405975820|gb|EKC40364.1|	TRAF and TNF receptor-associated protein	346	144	1e-35	363	73	378	2	69.2%	80.8%	104	80.7%	29.8%
Contig4006	1890	gi|405967461|gb|EKC32616.1|	Baculoviral IAP repeat-containing protein 7-A	890	346	3e-95	887	1039	485	0	83.2%	91.4%	185	29.4%	20.6%
Contig4218	1343	gi|405958607|gb|EKC24718.1|	Transmembrane BAX inhibitor motif-containing protein 4	312	365	5e-101	935	1254	673	0	94.3%	96.9%	194	43.3%	62.2%
Contig4557	626	gi|405977106|gb|EKC41572.1|	Protein CASP	1528	134	5e-32	336	1	198	0	0.97	0.97	66	31.6%	4.3%
Contig5019	1799	gi|405965934|gb|EKC31272.1|	FAS-associated factor 1	603	709	1e-204	1829	31	1797	2	78.3%	71.2%	591	98.2%	85.1%
Contig5318	1223	gi|405959887|gb|EKC25867.1|	Putative inhibitor of apoptosis	281	148	1e-35	371	17	517	1	0.47	61.3%	168	0.41	57.7%
Contig5324	440	gi|405961096|gb|EKC26950.1|	Putative inhibitor of apoptosis	560	44	2e-05	103	41	313	4	27.4%	47.4%	95	0.62	0.17
Contig5662	1522	gi|405973931|gb|EKC38618.1|	Baculoviral IAP repeat-containing protein 7-A	360	214	1e-55	544	583	179	0	75.6%	89.6%	135	26.6%	37.5%
Contig5791	872	gi|405953511|gb|EKC21161.1|	Caspase-7	395	173	1e-43	438	91	630	2	59.9%	63.7%	182	61.9%	44.1%
Contig5952	4082	gi|405953040|gb|EKC20774.1|	Inhibitor of apoptosis protein	630	441	2e-123	1133	2678	4081	30	53.2%	63.9%	498	34.4%	76.7%
Contig6286	3699	gi|405968333|gb|EKC33412.1|	TRAF2 and NCK-interacting protein kinase	620	611	9e-175	1575	1017	1928	0	97.4%	98.7%	304	24.7%	0.49
Contig6598	2574	gi|405962691|gb|EKC28342.1|	Endonuclease G, mitochondrial	326	229	7e-60	583	88	726	13	50.9%	63.3%	226	24.8%	67.5%
Contig7745	1391	gi|405954014|gb|EKC21562.1|	Caspase-8	417	518	4e-147	1333	2	1153	1	70.9%	76.6%	385	82.8%	91.8%
Contig7840	1673	gi|405966255|gb|EKC31562.1|	TNF receptor-associated factor 2	553	794	3e-230	2050	168	1616	0	83.6%	86.5%	483	86.6%	86.6%
Contig7976	1238	gi|405978024|gb|EKC42442.1|	Apoptosis 2 inhibitor	396	115	8e-26	286	277	717	2	0.43	54.4%	149	35.6%	36.6%
Contig7996	327	gi|405975820|gb|EKC40364.1|	TRAF and TNF receptor-associated protein	346	53	4e-08	125	165	242	0	88.5%	92.3%	26	23.9%	7.5%
Contig8208	768	gi|405964562|gb|EKC30031.1|	Baculoviral IAP repeat-containing protein 3	345	82	3e-16	201	173	331	0	58.5%	81.1%	53	20.7%	15.4%
Contig8504	520	gi|405969348|gb|EKC34324.1|	Caspase-7	307	122	1e-28	306	299	520	0	0.77	83.8%	74	42.7%	24.1%
Contig8989	1691	gi|405961964|gb|EKC27691.1|	Apoptosis-stimulating of p53 protein 1	1107	478	5e-135	1229	716	1690	0	90.2%	83.1%	325	57.7%	29.1%
Contig9075	754	gi|405956937|gb|EKC23179.1|	C-myc promoter-binding protein	1755	146	2e-35	367	2	262	0	95.4%	83.9%	87	34.6%	0.05
Contig9497	1488	gi|405969007|gb|EKC34022.1|	Apoptosis 1 inhibitor	571	146	5e-35	366	625	1332	1	48.9%	48.9%	237	47.6%	39.9%
Contig9806	528	gi|405956937|gb|EKC23179.1|	C-myc promoter-binding protein	1755	354	2e-98	908	1	528	0	96.6%	98.9%	176	1	0.1
Contig9996	596	gi|405964384|gb|EKC29877.1|	Apoptosis 2 inhibitor	845	191	2e-49	485	99	596	2	0.53	64.9%	168	83.6%	19.9%
Contig10060	409	gi|405973121|gb|EKC37852.1|	TNF receptor-associated factor 3	581	130	3e-31	326	3	260	0	60.5%	77.9%	86	63.1%	14.8%
Contig11081	1364	gi|405971644|gb|EKC36469.1|	Caspase-7	435	326	2e-89	835	1	708	3	64.4%	0.82	239	51.9%	54.9%
Contig11107	761	gi|405952425|gb|EKC20239.1|	Baculoviral IAP repeat-containing protein 6	4914	367	3e-102	942	2	760	1	93.3%	78.3%	254	99.7%	5.2%
Contig11348	2243	gi|405952521|gb|EKC20321.1|	Apoptosis-inducing factor 3	890	564	1e-160	1451	10	1275	0	0.77	77.7%	422	56.4%	46.6%
Contig11451	673	gi|405965467|gb|EKC30840.1|	NF-kappa-B inhibitor alpha	337	78	3e-15	191	84	260	0	66.1%	81.4%	59	26.3%	17.5%
Contig11492	509	gi|405950692|gb|EKC18663.1|	Bcl-2-like protein 13	703	92	1e-19	227	150	341	2	69.7%	74.2%	66	37.7%	9.4%
Contig11686	842	gi|405967807|gb|EKC32934.1|	Baculoviral IAP repeat-containing protein 7-B	352	301	4e-82	770	4	561	0	73.7%	83.9%	186	66.3%	51.7%
Contig12375	1066	gi|405961841|gb|EKC27585.1|	Baculoviral IAP repeat-containing protein 7	635	356	2e-98	912	1	777	9	71.3%	76.1%	268	72.9%	42.2%
Contig12598	2210	gi|405954686|gb|EKC22057.1|	TNF receptor-associated factor 3	520	729	2e-210	1880	685	2118	0	75.9%	83.9%	478	64.9%	87.1%
Contig12693	804	gi|405970232|gb|EKC35160.1|	Tumor necrosis factor ligand superfamily member 10	334	170	9e-43	430	5	274	0	0.9	91.1%	90	33.6%	26.9%
Contig12800	508	gi|405959994|gb|EKC25955.1|	TP53-regulated inhibitor of apoptosis 1	76	146	8e-36	367	41	268	0	88.2%	93.4%	76	44.9%	1
Contig13005	603	gi|405953511|gb|EKC21161.1|	Caspase-7	395	80	8e-16	196	446	3	2	47.3%	52.7%	150	73.6%	31.4%
Contig13220	1067	gi|405958608|gb|EKC24719.1|	Transmembrane BAX inhibitor motif-containing protein 4	235	156	2e-38	394	970	701	0	82.2%	0.9	90	25.3%	38.3%
Contig13458	432	gi|405971676|gb|EKC36499.1|	Tumor necrosis factor, alpha-induced protein 8	194	91	2e-19	225	139	2	0	95.7%	1	46	31.9%	23.7%
Contig13499	1103	gi|405973121|gb|EKC37852.1|	TNF receptor-associated factor 3	581	101	1e-21	250	690	1058	0	32.5%	57.7%	123	33.5%	21.2%
Contig13517	453	gi|405962131|gb|EKC27835.1|	CASP8 and FADD-like apoptosis regulator	504	44	5e-05	101	321	452	1	66.7%	71.1%	45	29.1%	8.9%
Contig13881	3375	gi|405965906|gb|EKC31251.1|	Tumor necrosis factor receptor superfamily member 1B	648	264	3e-70	674	199	807	2	65.4%	0.78	205	0.18	0.31
Contig13912	1460	gi|405977106|gb|EKC41572.1|	Protein CASP	1528	386	2e-107	990	546	1274	0	90.5%	89.7%	243	49.9%	15.9%
Contig14056	2059	gi|405973931|gb|EKC38618.1|	Baculoviral IAP repeat-containing protein 7-A	360	245	7e-65	625	624	1511	24	38.4%	58.4%	320	43.1%	88.3%
Contig14199	787	gi|405973931|gb|EKC38618.1|	Baculoviral IAP repeat-containing protein 7-A	360	46	2e-05	107	543	785	1	30.5%	51.2%	82	30.9%	22.8%
Contig14441	1496	gi|405970640|gb|EKC35529.1|	BCL2/adenovirus E1B 19 kDa protein-interacting protein 3	145	276	3e-74	705	92	526	0	0.91	95.2%	145	29.1%	1
Contig14580	1705	gi|405972578|gb|EKC37340.1|	Caspase-6	660	508	4e-144	1308	158	1384	0	61.9%	76.5%	409	0.72	60.5%
Contig14829	2434	gi|405950022|gb|EKC18030.1|	Tumor necrosis factor, alpha-induced protein 3	1046	1022	1e-298	2641	20	2365	67	61.2%	67.1%	849	96.4%	78.5%
Contig15654	1075	gi|405951387|gb|EKC19304.1|	TNF receptor-associated factor 2	1587	225	3e-59	573	464	967	3	58.5%	0.76	171	46.9%	10.8%
Contig15694	2418	gi|405976683|gb|EKC41181.1|	Apoptosis 1 inhibitor	256	349	7e-96	893	1233	1919	2	69.3%	0.81	231	28.4%	89.5%
Contig15866	1070	gi|405952521|gb|EKC20321.1|	Apoptosis-inducing factor 3	890	143	3e-34	358	637	56	3	53.8%	55.8%	197	54.4%	21.3%
Contig15972	327	gi|405969767|gb|EKC34720.1|	Putative inhibitor of apoptosis	313	80	2e-16	197	3	326	0	48.1%	55.6%	108	99.1%	32.9%
Contig16083	1149	gi|405962131|gb|EKC27835.1|	CASP8 and FADD-like apoptosis regulator	504	244	1e-64	621	4	669	4	72.1%	69.5%	226	0.58	44.8%
Contig16308	408	gi|405970439|gb|EKC35341.1|	BAG family molecular chaperone regulator 1	223	173	3e-44	438	96	407	0	79.8%	91.3%	104	76.5%	46.6%
Contig16323	2290	gi|405967461|gb|EKC32616.1|	Baculoviral IAP repeat-containing protein 7-A	890	277	2e-74	708	1682	627	4	46.1%	0.61	356	46.1%	37.4%
Contig16385	2540	gi|405951022|gb|EKC18970.1|	TNF receptor-associated factor 3	603	781	5e-226	2016	741	2147	0	79.5%	89.8%	469	55.4%	77.4%
Contig16401	1319	gi|405950427|gb|EKC18417.1|	Caspase-7	428	169	4e-42	427	121	954	7	0.6	53.3%	285	63.2%	64.3%
Contig16405	1534	gi|405951267|gb|EKC19194.1|	Baculoviral IAP repeat-containing protein 8	341	411	9e-115	1054	508	1371	0	76.7%	77.8%	288	56.3%	84.2%
Contig16438	895	gi|405959887|gb|EKC25867.1|	Putative inhibitor of apoptosis	281	243	2e-64	618	5	673	18	49.8%	65.6%	241	74.7%	83.6%
Contig16675	727	gi|405973931|gb|EKC38618.1|	Baculoviral IAP repeat-containing protein 7-A	360	143	1e-34	360	229	675	31	42.2%	56.7%	180	61.5%	0.5
Contig16729	885	gi|405951134|gb|EKC19073.1|	Baculoviral IAP repeat-containing protein 4	226	74	8e-14	181	75	395	0	35.5%	0.57	107	36.3%	44.7%
Contig16750	876	gi|405958125|gb|EKC24283.1|	Caspase-3	243	236	1e-62	601	193	870	0	54.9%	67.3%	226	77.4%	89.7%
Contig16818	365	gi|405978786|gb|EKC43148.1|	Fas-binding factor 1	1323	165	8e-42	416	364	2	1	84.4%	0.77	122	99.5%	9.2%
Contig17046	1051	gi|405965934|gb|EKC31272.1|	FAS-associated factor 1	603	181	7e-46	458	148	441	0	90.8%	96.9%	98	0.28	16.3%
Contig17283	851	gi|405965281|gb|EKC30667.1|	Caspase-7	216	196	2e-50	497	288	839	0	53.3%	73.4%	184	64.9%	85.2%
Contig17408	2076	gi|405978080|gb|EKC42495.1|	TNF receptor-associated factor 3	498	475	6e-134	1221	52	1668	1	49.1%	0.63	540	77.9%	91.2%
Contig17469	1686	gi|405972976|gb|EKC37718.1|	NF-kappa-B inhibitor cactus	383	343	3e-94	878	983	366	1	82.1%	90.8%	207	36.7%	0.54
Contig17506	842	gi|405974250|gb|EKC38910.1|	TP53RK-binding protein	162	280	1e-75	714	122	607	0	0.87	95.1%	162	57.7%	1
Contig17530	912	gi|405976815|gb|EKC41299.1|	NF-kappa-B inhibitor-like protein 1	346	280	9e-76	715	357	911	1	69.9%	83.9%	186	60.9%	53.8%
Contig17801	540	gi|405961964|gb|EKC27691.1|	Apoptosis-stimulating of p53 protein 1	1107	174	2e-44	441	540	13	1	76.8%	64.4%	177	97.8%	15.4%
Contig17899	844	gi|405958607|gb|EKC24718.1|	Transmembrane BAX inhibitor motif-containing protein 4	312	136	2e-32	341	129	797	0	47.5%	53.8%	223	79.3%	68.9%
Contig18059	773	gi|405963029|gb|EKC28638.1|	JNK-interacting protein 1	643	177	9e-45	447	141	617	0	57.9%	65.4%	159	61.7%	18.2%
Contig18343	565	gi|405978806|gb|EKC43168.1|	Caspase-7	404	131	4e-31	327	514	128	0	57.4%	68.2%	129	68.5%	31.4%
Contig18549	590	gi|405976637|gb|EKC41137.1|	Tumor protein p53-inducible nuclear protein 1	227	169	9e-43	428	340	588	0	91.6%	97.6%	83	42.2%	36.6%
Contig18581	1789	gi|405974612|gb|EKC39243.1|	Tumor necrosis factor ligand superfamily member 11	338	344	1e-94	882	1147	470	0	80.1%	83.2%	226	37.9%	66.3%
Contig18773	693	gi|405950022|gb|EKC18030.1|	Tumor necrosis factor, alpha-induced protein 3	1046	310	6e-85	793	1	633	0	74.9%	0.81	211	91.3%	19.6%
Contig18797	1153	gi|405950727|gb|EKC18695.1|	Apoptosis 1 inhibitor	379	228	6e-60	580	233	1006	0	46.5%	63.2%	258	67.1%	65.7%
Contig19228	770	gi|405975334|gb|EKC39907.1|	Apoptosis inhibitor 5	525	262	2e-70	669	132	551	0	0.9	97.1%	140	54.5%	26.7%
Contig19244	1111	gi|405965335|gb|EKC30716.1|	Baculoviral IAP repeat-containing protein 3	522	184	7e-47	467	427	1071	1	47.2%	0.63	216	58.1%	35.4%
Contig19247	1297	gi|405971383|gb|EKC36222.1|	BAG family molecular chaperone regulator 2	186	260	2e-69	662	1232	666	0	77.2%	81.5%	189	43.7%	1
Contig19270	537	gi|405954013|gb|EKC21561.1|	Tumor necrosis factor receptor superfamily member 16	286	252	1e-67	642	2	469	0	75.6%	88.5%	156	87.2%	53.8%
Contig19604	872	gi|405977105|gb|EKC41571.1|	Protein CASP	497	260	7e-70	664	3	575	0	85.3%	78.5%	191	65.7%	37.4%
Contig19692	719	gi|405972976|gb|EKC37718.1|	NF-kappa-B inhibitor cactus	383	124	8e-29	309	210	716	2	49.7%	57.3%	171	70.5%	44.1%
Contig19786	587	gi|405952425|gb|EKC20239.1|	Baculoviral IAP repeat-containing protein 6	4914	205	1e-53	521	3	464	0	92.9%	75.3%	154	78.7%	3.1%
Contig20579	1311	gi|405953040|gb|EKC20774.1|	Inhibitor of apoptosis protein	630	121	1e-27	302	568	909	0	46.5%	62.3%	114	26.1%	18.1%
Contig20636	387	gi|405963260|gb|EKC28851.1|	Caspase-2	630	60	3e-10	144	3	245	2	62.7%	56.6%	83	62.8%	12.9%
Contig20651	587	gi|405953039|gb|EKC20773.1|	Baculoviral IAP repeat-containing protein 3, partial	326	54	6e-08	128	179	346	0	37.5%	60.7%	56	28.6%	17.2%
Contig20776	1531	gi|405965271|gb|EKC30657.1|	Caspase-2	482	226	2e-59	576	6	617	10	75.2%	65.9%	214	0.4	44.4%
Contig20953	742	gi|405973931|gb|EKC38618.1|	Baculoviral IAP repeat-containing protein 7-A	360	60	1e-09	144	83	478	5	41.6%	50.4%	137	53.4%	37.2%
Contig20954	285	gi|405969348|gb|EKC34324.1|	Caspase-7	307	127	2e-30	317	205	11	0	92.3%	96.9%	65	68.4%	21.2%
Contig20994	466	gi|405971347|gb|EKC36189.1|	Apoptosis-inducing factor 1, mitochondrial	543	262	9e-71	668	1	465	0	81.9%	93.5%	155	99.8%	28.5%
Contig21002	2015	gi|405962386|gb|EKC28073.1|	NF-kappa-B essential modulator	686	784	5e-227	2023	1806	1	7	67.2%	81.6%	609	89.6%	85.4%
Contig21258	1157	gi|405973931|gb|EKC38618.1|	Baculoviral IAP repeat-containing protein 7-A	360	80	2e-15	196	144	647	9	0.22	40.7%	177	43.6%	44.4%
Contig21342	1381	gi|405946675|gb|EKC17690.1|	Putative inhibitor of apoptosis	310	143	3e-34	359	1112	471	35	31.3%	48.6%	249	46.5%	80.3%
Contig21651	1413	gi|405959310|gb|EKC25362.1|	TNF receptor-associated factor 4	389	745	2e-215	1922	81	1247	0	0.91	0.92	389	82.6%	1
Contig21763	926	gi|405978023|gb|EKC42441.1|	Baculoviral IAP repeat-containing protein 7-B	270	138	8e-33	345	111	524	1	46.8%	65.5%	139	44.7%	51.5%
Contig21913	467	gi|405952425|gb|EKC20239.1|	Baculoviral IAP repeat-containing protein 6	4914	272	1e-73	693	25	465	0	93.2%	95.9%	147	94.4%	0.03
Contig22075	1308	gi|405969139|gb|EKC34137.1|	Tumor necrosis factor ligand superfamily member 14	163	239	4e-63	608	499	939	1	79.1%	87.8%	148	33.7%	90.2%
Contig22149	348	gi|405977751|gb|EKC42185.1|	TNF receptor-associated factor 6	533	131	1e-31	327	345	1	0	54.8%	75.7%	115	99.1%	21.4%
Contig22590	633	gi|405978031|gb|EKC42449.1|	Baculoviral IAP repeat-containing protein 7-A	299	147	5e-36	370	33	395	1	54.1%	70.5%	122	57.3%	40.8%
Contig23558	953	gi|405978806|gb|EKC43168.1|	Caspase-7	404	360	8e-100	923	201	899	0	73.8%	83.7%	233	73.3%	55.7%
Contig23907	1279	gi|405957896|gb|EKC24074.1|	Baculoviral IAP repeat-containing protein 2	361	293	2e-79	748	220	1092	30	49.2%	65.1%	321	68.3%	88.9%
Contig24009	651	gi|405971644|gb|EKC36469.1|	Caspase-7	435	84	5e-17	207	449	646	0	66.7%	75.8%	66	30.4%	14.9%
Contig24115	528	gi|405965271|gb|EKC30657.1|	Caspase-2	482	152	1e-37	383	250	513	0	80.7%	94.3%	88	0.5	18.3%
Contig24323	832	gi|405964758|gb|EKC30207.1|	Stress-activated protein kinase JNK	335	331	4e-91	847	3	830	0	75.4%	81.2%	276	99.5%	62.7%
Contig24964	962	gi|405961096|gb|EKC26950.1|	Putative inhibitor of apoptosis	560	112	4e-25	279	386	841	2	45.5%	0.61	154	47.4%	26.8%
Contig25374	836	gi|405974052|gb|EKC38724.1|	Baculoviral IAP repeat-containing protein 7	415	263	1e-70	670	5	703	2	50.6%	68.1%	235	83.6%	55.4%
Contig25415	734	gi|405974052|gb|EKC38724.1|	Baculoviral IAP repeat-containing protein 7	415	86	1e-17	212	47	238	0	0.5	79.7%	64	26.2%	15.4%
Contig25506	742	gi|405961964|gb|EKC27691.1|	Apoptosis-stimulating of p53 protein 1	1107	381	2e-106	978	11	607	0	92.5%	0.96	199	80.5%	0.18
Contig25811	560	gi|405967461|gb|EKC32616.1|	Baculoviral IAP repeat-containing protein 7-A	890	89	2e-18	218	555	34	20	27.8%	48.5%	194	93.2%	21.6%
Contig26148	1376	gi|405963707|gb|EKC29263.1|	Apoptosis regulatory protein Siva	190	315	5e-86	806	55	615	1	78.2%	89.9%	188	40.8%	98.9%
Contig26395	1491	gi|405959453|gb|EKC25493.1|	Baculoviral IAP repeat-containing protein 7-B	205	288	9e-78	735	131	736	0	65.3%	75.7%	202	40.6%	0.98
Contig26497	370	gi|405952425|gb|EKC20239.1|	Baculoviral IAP repeat-containing protein 6	4914	101	1e-22	250	1	267	0	97.8%	60.7%	89	72.2%	1.8%
Contig26659	1230	gi|405950022|gb|EKC18030.1|	Tumor necrosis factor, alpha-induced protein 3	1046	257	2e-68	654	617	1228	1	66.8%	77.1%	205	49.8%	19.4%
Contig26917	561	gi|405975334|gb|EKC39907.1|	Apoptosis inhibitor 5	525	232	1e-61	590	446	12	0	81.4%	87.6%	145	77.5%	27.4%
Contig28132	168	gi|405977044|gb|EKC41516.1|	Transcriptional repressor NF-X1	356	101	2e-22	249	1	162	0	88.9%	94.4%	54	96.4%	15.2%
Contig28239	1371	gi|405964024|gb|EKC29548.1|	Tumor necrosis factor ligand superfamily member 14	187	303	2e-82	774	321	1028	0	64.4%	73.7%	236	51.6%	1
Contig28309	690	gi|405972791|gb|EKC37539.1|	Baculoviral IAP repeat-containing protein 2	398	80	1e-15	195	412	32	7	36.6%	52.2%	134	55.2%	33.2%
Contig29692	1874	gi|405976683|gb|EKC41181.1|	Apoptosis 1 inhibitor	256	233	3e-61	593	1128	1664	2	62.4%	74.6%	181	28.7%	69.9%
Contig29868	1010	gi|405973931|gb|EKC38618.1|	Baculoviral IAP repeat-containing protein 7-A	360	199	2e-51	505	60	860	48	41.3%	51.1%	315	79.3%	85.6%
Contig29953	179	gi|405976815|gb|EKC41299.1|	NF-kappa-B inhibitor-like protein 1	346	53	4e-08	125	2	178	0	72.9%	55.9%	59	98.9%	16.8%
Contig30741	235	gi|405950426|gb|EKC18416.1|	Caspase-2	213	47	2e-06	110	59	118	0	0.9	1	20	25.5%	9.4%
Contig30920	1100	gi|405946675|gb|EKC17690.1|	Putative inhibitor of apoptosis	310	207	1e-53	525	923	174	48	39.3%	56.4%	298	68.2%	96.1%
Contig31570	892	gi|405964758|gb|EKC30207.1|	Stress-activated protein kinase JNK	335	166	3e-41	418	858	610	0	97.6%	1	83	27.9%	24.8%
Contig32052	994	gi|405952521|gb|EKC20321.1|	Apoptosis-inducing factor 3	890	141	8e-34	354	224	766	0	59.7%	61.3%	181	54.6%	19.2%
Contig32481	1351	gi|405956937|gb|EKC23179.1|	C-myc promoter-binding protein	1755	805	2e-233	2077	1298	3	4	0.94	94.7%	436	95.9%	24.8%
Contig32664	793	gi|405976682|gb|EKC41180.1|	Apoptosis 2 inhibitor	327	165	4e-41	416	183	656	2	0.8	66.2%	160	59.8%	0.48
Contig33362	795	gi|405962627|gb|EKC28285.1|	CASP8-associated protein 2	1459	68	5e-12	165	777	1	4	31.9%	42.6%	263	97.7%	16.4%
Contig35171	599	gi|405962627|gb|EKC28285.1|	CASP8-associated protein 2	1459	109	2e-24	270	98	502	0	48.9%	60.7%	135	67.6%	9.1%
Contig35319	746	gi|405964023|gb|EKC29547.1|	Tumor necrosis factor ligand superfamily member 14	260	110	1e-24	273	717	46	16	32.1%	52.1%	240	90.1%	91.2%
Contig36140	1717	gi|405951387|gb|EKC19304.1|	TNF receptor-associated factor 2	1587	632	3e-181	1628	272	1654	14	62.7%	0.8	475	80.5%	29.9%
Contig36533	836	gi|405965145|gb|EKC30554.1|	Bcl-2-like protein 1	227	160	1e-39	403	836	585	0	89.3%	95.2%	84	30.1%	0.37
Contig36660	737	gi|405959292|gb|EKC25344.1|	Caspase	1004	260	6e-70	664	736	44	7	52.1%	54.6%	238	0.94	22.2%
Contig36769	595	gi|405969007|gb|EKC34022.1|	Apoptosis 1 inhibitor	571	111	4e-25	276	8	490	5	35.5%	0.5	166	81.2%	29.1%
Contig37023	329	gi|405971676|gb|EKC36499.1|	Tumor necrosis factor, alpha-induced protein 8	194	80	2e-16	196	144	25	0	0.95	1	40	36.5%	20.6%
Contig37041	410	gi|405971347|gb|EKC36189.1|	Apoptosis-inducing factor 1, mitochondrial	543	143	4e-35	359	57	407	2	70.6%	74.8%	119	85.6%	21.9%
Contig37246	1052	gi|405975820|gb|EKC40364.1|	TRAF and TNF receptor-associated protein	346	433	8e-122	1113	152	922	0	78.6%	88.3%	257	73.3%	74.3%
Contig37413	330	gi|405952662|gb|EKC20447.1|	C-jun-amino-terminal kinase-interacting protein 4	1556	47	2e-06	111	1	117	0	0.59	74.4%	39	35.5%	2.4%
Contig39160	548	gi|405950022|gb|EKC18030.1|	Tumor necrosis factor, alpha-induced protein 3	1046	150	5e-37	378	459	139	2	64.2%	78.9%	109	58.6%	10.4%
Contig39929	434	gi|405964562|gb|EKC30031.1|	Baculoviral IAP repeat-containing protein 3	345	132	9e-32	331	119	433	0	61.9%	78.1%	105	72.6%	29.9%
Contig40474	304	gi|405973931|gb|EKC38618.1|	Baculoviral IAP repeat-containing protein 7-A	360	55	6e-09	132	53	304	0	0.44	54.8%	84	82.9%	11.4%
Contig41040	714	gi|405972077|gb|EKC36864.1|	TP53-regulating kinase	222	241	4e-64	613	2	436	0	82.1%	91.7%	145	60.9%	65.3%
Contig42506	442	gi|405976815|gb|EKC41299.1|	NF-kappa-B inhibitor-like protein 1	346	131	2e-31	328	440	111	0	69.1%	68.2%	110	74.7%	31.8%
Contig42659	203	gi|405965335|gb|EKC30716.1|	Baculoviral IAP repeat-containing protein 3	522	69	7e-13	166	201	4	0	0.47	74.2%	66	97.5%	12.6%
Contig43348	360	gi|405978020|gb|EKC42438.1|	Baculoviral IAP repeat-containing protein 3	212	52	7e-08	123	278	159	0	62.5%	0.8	40	33.3%	18.9%
Contig43843	293	gi|405978806|gb|EKC43168.1|	Caspase-7	404	82	4e-17	202	144	293	0	0.72	0.8	50	51.2%	12.4%
Contig44820	733	gi|405954013|gb|EKC21561.1|	Tumor necrosis factor receptor superfamily member 16	286	41	0.0005	95	485	282	1	39.1%	59.4%	69	27.8%	23.8%
Contig44928	264	gi|405974052|gb|EKC38724.1|	Baculoviral IAP repeat-containing protein 7	415	59	5e-10	141	264	166	0	66.7%	81.8%	33	37.5%	0.08
Contig44952	1326	gi|405978786|gb|EKC43148.1|	Fas-binding factor 1	1323	495	3e-140	1273	1325	414	7	83.3%	91.3%	311	68.8%	23.4%
Contig45142	1257	gi|405962627|gb|EKC28285.1|	CASP8-associated protein 2	1459	134	2e-31	335	770	1219	8	50.6%	66.5%	158	35.8%	10.1%
Contig45288	451	gi|405961841|gb|EKC27585.1|	Baculoviral IAP repeat-containing protein 7	635	57	3e-09	137	324	196	3	54.3%	65.2%	46	28.6%	7.2%
Contig45532	295	gi|405977106|gb|EKC41572.1|	Protein CASP	1528	127	2e-30	317	1	294	0	89.8%	71.4%	98	99.7%	6.3%
Contig46305	419	gi|405971966|gb|EKC36765.1|	Tumor suppressor p53-binding protein 1	963	143	4e-35	360	2	418	0	57.6%	71.2%	139	99.5%	13.6%
Contig47554	122	gi|405959994|gb|EKC25955.1|	TP53-regulated inhibitor of apoptosis 1	76	42	7e-05	97	75	1	0	0.6	0.76	25	61.5%	32.9%
Contig47602	247	gi|405964384|gb|EKC29877.1|	Apoptosis 2 inhibitor	845	84	2e-17	205	197	3	0	52.3%	63.1%	65	78.9%	7.7%
Contig48295	267	gi|405952662|gb|EKC20447.1|	C-jun-amino-terminal kinase-interacting protein 4	1556	72	8e-14	174	91	204	0	97.4%	97.4%	38	42.7%	2.4%
Contig50307	137	gi|405959292|gb|EKC25344.1|	Caspase	1004	86	5e-18	210	135	1	0	86.7%	91.1%	45	98.5%	4.5%
Contig51401	144	gi|405977106|gb|EKC41572.1|	Protein CASP	1528	92	6e-20	227	143	3	0	95.7%	1	47	97.9%	3.1%
Contig52321	141	gi|405965467|gb|EKC30840.1|	NF-kappa-B inhibitor alpha	337	57	2e-09	136	141	1	0	55.3%	76.6%	47	1	13.9%
Contig53349	729	gi|405973827|gb|EKC38518.1|	Cytochrome c	113	186	1e-47	471	131	436	0	82.4%	92.2%	102	0.42	90.3%
Contig53616	127	gi|405952425|gb|EKC20239.1|	Baculoviral IAP repeat-containing protein 6	4914	69	7e-13	166	12	125	0	78.9%	94.7%	38	89.8%	0.8%
Contig54058	191	gi|405951387|gb|EKC19304.1|	TNF receptor-associated factor 2	1587	87	2e-18	213	141	1	0	89.4%	91.5%	47	73.8%	0.03
Contig54123	218	gi|405978786|gb|EKC43148.1|	Fas-binding factor 1	1323	103	2e-23	256	218	3	1	75.3%	83.6%	73	99.1%	5.3%
Contig55695	140	gi|405977105|gb|EKC41571.1|	Protein CASP	497	57	3e-09	135	6	131	0	61.9%	76.2%	42	0.9	8.5%
Contig55989	764	gi|405978024|gb|EKC42442.1|	Apoptosis 2 inhibitor	396	173	1e-43	438	24	353	0	71.8%	81.8%	110	43.2%	27.8%
Contig56548	403	gi|405959832|gb|EKC25819.1|	Caspase-10	786	128	1e-30	320	1	381	3	52.3%	65.4%	130	94.5%	16.5%
Contig57250	187	gi|405963029|gb|EKC28638.1|	JNK-interacting protein 1	643	39	0.0006	89	177	82	0	0.5	0.75	32	51.3%	0.05
Contig57572	60	gi|405973827|gb|EKC38518.1|	Cytochrome c	113	43	3e-05	99	58	2	0	89.5%	1	19	0.95	16.8%
Contig57919	131	gi|405956937|gb|EKC23179.1|	C-myc promoter-binding protein	1755	94	1e-20	233	130	2	0	1	1	43	98.5%	2.5%
Contig60394	133	gi|405954014|gb|EKC21562.1|	Caspase-8	417	38	0.001	87	2	64	0	0.81	90.5%	21	47.4%	0.05
Contig60568	280	gi|405974052|gb|EKC38724.1|	Baculoviral IAP repeat-containing protein 7	415	45	6e-06	106	6	125	0	0.75	67.5%	40	42.9%	9.6%
Contig61078	1197	gi|405946675|gb|EKC17690.1|	Putative inhibitor of apoptosis	310	171	9e-43	432	1189	545	32	37.2%	54.7%	247	53.9%	79.7%
Contig61426	783	gi|405952715|gb|EKC20494.1|	p53 and DNA damage-regulated protein 1	98	138	5e-33	346	37	273	0	83.5%	92.4%	79	30.3%	80.6%
Contig62113	384	gi|405962627|gb|EKC28285.1|	CASP8-associated protein 2	1459	142	8e-35	356	29	370	0	0.64	77.2%	114	89.1%	7.8%
Contig62838	189	gi|405952662|gb|EKC20447.1|	C-jun-amino-terminal kinase-interacting protein 4	1556	104	2e-23	257	3	188	0	83.9%	91.9%	62	98.4%	3.9%
Contig63431	224	gi|405951644|gb|EKC19540.1|	Fas apoptotic inhibitory molecule	180	100	2e-22	248	8	223	0	66.7%	76.4%	72	96.4%	0.4
Contig63633	927	gi|405970264|gb|EKC35185.1|	Caspase recruitment domain-containing protein 11	121	185	4e-47	468	675	352	0	79.6%	90.7%	108	0.35	89.3%
Contig65352	231	gi|405973931|gb|EKC38618.1|	Baculoviral IAP repeat-containing protein 7-A	360	45	1e-05	104	82	204	0	43.9%	51.2%	41	53.2%	11.4%
Contig66239	176	gi|405952425|gb|EKC20239.1|	Baculoviral IAP repeat-containing protein 6	4914	111	9e-26	277	1	174	0	91.4%	98.3%	58	98.9%	1.2%
Contig66554	732	gi|405964421|gb|EKC29909.1|	Cell division cycle and apoptosis regulator protein 1	1093	403	9e-113	1033	732	1	0	84.8%	84.8%	244	1	21.8%
Contig66701	168	gi|405958607|gb|EKC24718.1|	Transmembrane BAX inhibitor motif-containing protein 4	312	44	2e-05	101	166	65	0	64.7%	76.5%	34	60.7%	9.6%
Contig67230	738	gi|405959961|gb|EKC25930.1|	Caspase-2	250	362	1e-100	928	725	9	0	75.7%	85.8%	239	97.2%	93.2%
Contig70281	240	gi|405952662|gb|EKC20447.1|	C-jun-amino-terminal kinase-interacting protein 4	1556	151	1e-37	380	2	238	0	91.1%	96.2%	79	98.8%	5.1%
Contig70390	195	gi|405959831|gb|EKC25818.1|	Caspase-10	201	57	2e-09	136	122	3	0	0.6	82.5%	40	61.5%	19.9%
Contig71254	244	gi|405956937|gb|EKC23179.1|	C-myc promoter-binding protein	1755	168	6e-43	425	3	242	0	1	1	80	98.4%	4.6%
Contig71785	195	gi|405961841|gb|EKC27585.1|	Baculoviral IAP repeat-containing protein 7	635	69	7e-13	166	187	2	2	78.1%	65.6%	64	95.4%	10.1%
Contig71801	133	gi|405974052|gb|EKC38724.1|	Baculoviral IAP repeat-containing protein 7	415	62	8e-11	148	132	1	0	61.4%	81.8%	44	99.2%	10.6%
Contig71986	148	gi|405976682|gb|EKC41180.1|	Apoptosis 2 inhibitor	327	40	0.0002	93	69	113	0	86.7%	1	15	30.4%	4.6%
Contig72882	279	gi|405971966|gb|EKC36765.1|	Tumor suppressor p53-binding protein 1	963	153	2e-38	386	1	255	0	83.5%	92.9%	85	91.4%	8.8%
Contig74578	430	gi|405951644|gb|EKC19540.1|	Fas apoptotic inhibitory molecule	180	92	8e-20	228	428	243	0	66.1%	0.79	62	43.3%	34.4%
Contig74991	119	gi|405973931|gb|EKC38618.1|	Baculoviral IAP repeat-containing protein 7-A	360	43	3e-05	100	64	2	0	90.5%	90.5%	21	52.9%	5.8%
Contig75011	369	gi|405971966|gb|EKC36765.1|	Tumor suppressor p53-binding protein 1	963	181	1e-46	458	38	367	0	78.2%	89.1%	110	89.4%	11.4%
Contig75061	131	gi|405959292|gb|EKC25344.1|	Caspase	1004	42	7e-05	97	33	131	0	54.5%	72.7%	33	75.6%	3.3%
Contig75289	158	gi|405977106|gb|EKC41572.1|	Protein CASP	1528	88	8e-19	217	2	157	0	76.9%	86.5%	52	98.7%	3.4%
Contig75986	731	gi|405959961|gb|EKC25930.1|	Caspase-2	250	42	0.0004	96	85	381	2	26.7%	54.5%	101	40.6%	40.4%
Contig76152	201	gi|405961096|gb|EKC26950.1|	Putative inhibitor of apoptosis	560	116	3e-27	290	3	200	0	78.8%	92.4%	66	98.5%	11.8%
Contig77044	83	gi|405954014|gb|EKC21562.1|	Caspase-8	417	48	1e-06	112	79	2	0	80.8%	96.2%	26	0.94	6.2%
Contig77181	2347	gi|405976607|gb|EKC41108.1|	Apoptosis inhibitor IAP	1204	109	7e-24	272	1086	4	13	0.35	36.1%	374	46.1%	30.2%
Contig77332	232	gi|405978031|gb|EKC42449.1|	Baculoviral IAP repeat-containing protein 7-A	299	107	2e-24	265	1	231	0	64.9%	77.9%	77	99.6%	24.7%
Contig77835	126	gi|405950692|gb|EKC18663.1|	Bcl-2-like protein 13	703	42	5e-05	98	118	2	0	56.4%	66.7%	39	92.9%	5.1%
Contig78339	132	gi|405959292|gb|EKC25344.1|	Caspase	1004	67	3e-12	161	130	2	0	65.1%	0.86	43	97.7%	4.3%
Contig78930	145	gi|405950727|gb|EKC18695.1|	Apoptosis 1 inhibitor	379	44	1e-05	103	29	142	0	0.5	65.8%	38	78.6%	8.7%
Contig79680	154	gi|405950313|gb|EKC18309.1|	Baculoviral IAP repeat-containing protein 3	157	87	1e-18	215	2	133	0	84.1%	93.2%	44	85.7%	0.28
Contig80344	245	gi|405975334|gb|EKC39907.1|	Apoptosis inhibitor 5	525	119	4e-28	297	245	3	0	75.3%	0.79	81	99.2%	13.3%
Contig80594	167	gi|405976607|gb|EKC41108.1|	Apoptosis inhibitor IAP	1204	73	3e-14	178	155	3	0	52.9%	68.6%	51	91.6%	4.2%
Contig80868	261	gi|405964384|gb|EKC29877.1|	Apoptosis 2 inhibitor	845	130	2e-31	325	2	259	3	65.2%	75.3%	89	98.9%	10.5%
Contig80974	482	gi|405976491|gb|EKC40996.1|	PRKC apoptosis WT1 regulator protein	406	102	2e-22	252	3	185	0	80.3%	98.4%	61	0.38	0.15
Contig81968	268	gi|405962691|gb|EKC28342.1|	Endonuclease G, mitochondrial	326	122	5e-29	305	2	205	0	82.4%	91.2%	68	76.1%	20.9%
Contig83275	178	gi|405975820|gb|EKC40364.1|	TRAF and TNF receptor-associated protein	346	57	2e-09	136	176	6	0	54.4%	61.4%	57	96.1%	16.5%
Contig83386	791	gi|405971347|gb|EKC36189.1|	Apoptosis-inducing factor 1, mitochondrial	543	302	1e-82	773	2	715	0	82.4%	73.5%	238	90.3%	41.6%
Contig85140	463	gi|405959292|gb|EKC25344.1|	Caspase	1004	164	3e-41	413	462	106	1	0.7	82.5%	120	77.1%	11.7%
Contig87255	509	gi|405963260|gb|EKC28851.1|	Caspase-2	630	150	6e-37	377	310	83	0	92.1%	97.4%	76	44.8%	12.1%
Contig87904	119	gi|405973931|gb|EKC38618.1|	Baculoviral IAP repeat-containing protein 7-A	360	42	5e-05	98	56	118	0	90.5%	90.5%	21	52.9%	5.8%
Contig88083	156	gi|405952662|gb|EKC20447.1|	C-jun-amino-terminal kinase-interacting protein 4	1556	79	6e-16	192	155	3	0	78.4%	84.3%	51	98.1%	2.9%
Contig88377	152	gi|405967807|gb|EKC32934.1|	Baculoviral IAP repeat-containing protein 7-B	352	94	1e-20	232	151	2	0	0.82	0.92	50	98.7%	14.2%
Contig88900	155	gi|405950692|gb|EKC18663.1|	Bcl-2-like protein 13	703	52	6e-08	123	141	7	0	0.6	71.1%	45	87.1%	6.3%
Contig89368	144	gi|405952662|gb|EKC20447.1|	C-jun-amino-terminal kinase-interacting protein 4	1556	43	4e-05	99	142	35	18	38.9%	55.6%	54	0.75	3.5%
Contig90357	401	gi|405952425|gb|EKC20239.1|	Baculoviral IAP repeat-containing protein 6	4914	144	2e-35	361	1	390	3	82.7%	65.4%	133	97.3%	2.7%
Contig90461	153	gi|405976682|gb|EKC41180.1|	Apoptosis 2 inhibitor	327	124	1e-29	310	3	152	0	0.98	1	50	0.98	15.3%
Contig92085	141	gi|405952948|gb|EKC20695.1|	Apoptosis regulator R1	146	52	8e-08	122	141	13	0	46.5%	67.4%	43	91.5%	29.5%
Contig92507	153	gi|405961096|gb|EKC26950.1|	Putative inhibitor of apoptosis	560	56	4e-09	133	138	1	0	58.7%	73.9%	46	90.2%	8.2%
Contig92868	220	gi|405971607|gb|EKC36433.1|	Baculoviral IAP repeat-containing protein 7-B	350	86	4e-18	211	82	219	0	82.6%	89.1%	46	62.7%	13.1%
Contig94470	147	gi|405951644|gb|EKC19540.1|	Fas apoptotic inhibitory molecule	180	66	4e-12	159	147	52	0	93.8%	1	32	65.3%	17.8%
Contig95664	148	gi|405971966|gb|EKC36765.1|	Tumor suppressor p53-binding protein 1	963	97	2e-21	239	3	146	0	93.8%	97.9%	48	97.3%	0.05
Contig96861	179	gi|405952948|gb|EKC20695.1|	Apoptosis regulator R1	146	53	3e-08	126	4	171	0	46.4%	57.1%	56	93.9%	37.7%
Contig99873	244	gi|405972077|gb|EKC36864.1|	TP53-regulating kinase	222	152	6e-38	382	244	2	0	87.7%	97.5%	81	99.6%	36.5%
Contig100901	197	gi|405952948|gb|EKC20695.1|	Apoptosis regulator R1	146	136	4e-33	340	197	3	0	95.4%	1	65	0.99	44.5%
Contig101024	293	gi|405951387|gb|EKC19304.1|	TNF receptor-associated factor 2	1587	104	2e-23	257	291	136	0	88.5%	96.2%	52	53.2%	3.3%
Contig101528	508	gi|405963707|gb|EKC29263.1|	Apoptosis regulatory protein Siva	190	44	4e-05	102	455	195	19	29.2%	47.2%	106	51.4%	55.8%
Contig101880	241	gi|405952425|gb|EKC20239.1|	Baculoviral IAP repeat-containing protein 6	4914	143	3e-35	359	47	241	0	98.5%	98.5%	65	80.9%	1.3%
Contig103070	133	gi|405959832|gb|EKC25819.1|	Caspase-10	786	63	4e-11	151	120	1	0	0.7	0.8	40	90.2%	5.1%
Contig103863	186	gi|405977106|gb|EKC41572.1|	Protein CASP	1528	40	0.0003	91	128	184	0	1	1	19	30.6%	1.2%
Contig104433	170	gi|405950692|gb|EKC18663.1|	Bcl-2-like protein 13	703	62	8e-11	148	120	1	0	72.5%	0.85	40	70.6%	5.5%
Contig105590	129	gi|405951387|gb|EKC19304.1|	TNF receptor-associated factor 2	1587	57	2e-09	136	86	3	0	92.9%	1	28	65.1%	1.8%
Contig105900	207	gi|405950427|gb|EKC18417.1|	Caspase-7	428	49	4e-07	116	207	25	0	39.3%	65.6%	61	88.4%	14.3%
Contig106645	164	gi|405956937|gb|EKC23179.1|	C-myc promoter-binding protein	1755	72	6e-14	175	164	57	0	86.1%	91.7%	36	65.9%	2.1%
Contig110040	174	gi|405965281|gb|EKC30667.1|	Caspase-7	216	45	6e-06	106	173	42	0	0.5	65.9%	44	75.9%	20.4%
Contig110130	192	gi|405965281|gb|EKC30667.1|	Caspase-7	216	75	5e-15	184	2	190	0	57.1%	76.2%	63	98.4%	29.2%
Contig110298	195	gi|405977106|gb|EKC41572.1|	Protein CASP	1528	136	3e-33	342	3	194	0	1	1	64	98.5%	4.2%
Contig110496	239	gi|405969764|gb|EKC34717.1|	Apoptosis 1 inhibitor	630	58	9e-10	139	236	141	0	81.2%	87.5%	32	40.2%	5.1%
Contig110517	581	gi|405971966|gb|EKC36765.1|	Tumor suppressor p53-binding protein 1	963	209	1e-54	530	581	30	0	75.5%	73.4%	184	0.95	19.1%
Contig110638	157	gi|405967807|gb|EKC32934.1|	Baculoviral IAP repeat-containing protein 7-B	352	96	4e-21	237	157	2	0	0.75	86.5%	52	99.4%	14.8%
Contig110678	844	gi|405969347|gb|EKC34323.1|	Caspase-7	710	208	5e-54	527	198	764	1	54.7%	70.5%	190	67.2%	22.8%
Contig112046	174	gi|405964421|gb|EKC29909.1|	Cell division cycle and apoptosis regulator protein 1	1093	42	9e-05	96	157	92	0	72.7%	72.7%	22	37.9%	0.02
Contig113627	173	gi|405971347|gb|EKC36189.1|	Apoptosis-inducing factor 1, mitochondrial	543	74	2e-14	179	173	3	0	84.2%	66.7%	57	98.8%	10.5%
Contig115036	143	gi|405977106|gb|EKC41572.1|	Protein CASP	1528	63	4e-11	151	141	49	0	1	1	31	0.65	0.02
Contig117012	142	gi|405961964|gb|EKC27691.1|	Apoptosis-stimulating of p53 protein 1	1107	75	5e-15	184	113	3	0	94.6%	94.6%	37	78.2%	3.3%
Contig117667	410	gi|405954743|gb|EKC22099.1|	C-Myc-binding protein	109	127	3e-30	317	66	314	0	72.3%	0.88	83	60.7%	76.1%
Contig118487	338	gi|405952662|gb|EKC20447.1|	C-jun-amino-terminal kinase-interacting protein 4	1556	122	5e-29	305	163	336	0	96.6%	1	58	51.5%	3.7%
Contig118974	177	gi|405951644|gb|EKC19540.1|	Fas apoptotic inhibitory molecule	180	83	3e-17	204	176	63	0	1	1	38	64.4%	21.1%
Contig119791	153	gi|405962386|gb|EKC28073.1|	NF-kappa-B essential modulator	686	62	6e-11	149	1	75	0	1	1	25	0.49	3.6%
Contig123825	163	gi|405958607|gb|EKC24718.1|	Transmembrane BAX inhibitor motif-containing protein 4	312	42	7e-05	97	49	162	0	57.9%	73.7%	38	69.9%	9.6%
Contig125145	334	gi|405977106|gb|EKC41572.1|	Protein CASP	1528	130	2e-31	325	3	305	0	90.1%	70.3%	101	90.7%	6.6%
Contig125702	138	gi|405959292|gb|EKC25344.1|	Caspase	1004	54	1e-08	129	1	138	0	54.3%	73.9%	46	1	4.6%
Contig125752	570	gi|405976491|gb|EKC40996.1|	PRKC apoptosis WT1 regulator protein	406	109	1e-24	272	362	57	4	87.7%	0.66	106	53.7%	25.6%
Contig127189	213	gi|405964421|gb|EKC29909.1|	Cell division cycle and apoptosis regulator protein 1	1093	89	4e-19	220	211	2	0	91.4%	68.6%	70	98.6%	6.4%
Contig127326	187	gi|405953040|gb|EKC20774.1|	Inhibitor of apoptosis protein	630	60	3e-10	143	11	181	1	51.7%	70.7%	58	91.4%	9.2%
Contig128386	470	gi|405952425|gb|EKC20239.1|	Baculoviral IAP repeat-containing protein 6	4914	295	9e-81	754	1	468	0	91.7%	96.2%	156	99.6%	3.2%
Contig128968	245	gi|405959292|gb|EKC25344.1|	Caspase	1004	69	5e-13	167	65	244	1	55.7%	72.1%	61	73.5%	6.1%
Contig129570	596	gi|405956937|gb|EKC23179.1|	C-myc promoter-binding protein	1755	274	3e-74	700	594	1	1	78.4%	81.4%	199	99.7%	11.3%
Contig130039	155	gi|405975334|gb|EKC39907.1|	Apoptosis inhibitor 5	525	101	2e-22	249	155	3	0	0.98	1	51	98.7%	9.7%
Contig132326	339	gi|405953040|gb|EKC20774.1|	Inhibitor of apoptosis protein	630	95	9e-21	234	334	2	1	43.8%	62.5%	112	98.2%	17.8%
Contig132497	235	gi|405977106|gb|EKC41572.1|	Protein CASP	1528	55	8e-09	131	234	136	0	84.8%	87.9%	33	42.1%	2.1%
Contig132676	163	gi|405977106|gb|EKC41572.1|	Protein CASP	1528	111	1e-25	276	1	162	0	98.1%	1	54	99.4%	3.5%
Contig132828	207	gi|405959887|gb|EKC25867.1|	Putative inhibitor of apoptosis	281	64	2e-11	153	2	130	0	55.8%	76.7%	43	62.3%	15.3%
Contig133666	295	gi|405958607|gb|EKC24718.1|	Transmembrane BAX inhibitor motif-containing protein 4	312	74	2e-14	180	230	30	0	53.7%	71.6%	67	68.1%	21.5%
Contig133956	382	gi|405978080|gb|EKC42495.1|	TNF receptor-associated factor 3	498	79	8e-16	192	9	206	0	56.1%	72.7%	66	51.8%	13.3%
Contig135853	305	gi|405951644|gb|EKC19540.1|	Fas apoptotic inhibitory molecule	180	65	8e-12	157	123	16	0	80.6%	88.9%	36	35.4%	0.2
Contig136209	144	gi|405959292|gb|EKC25344.1|	Caspase	1004	77	1e-15	189	136	2	0	82.2%	88.9%	45	93.8%	4.5%
Contig138420	121	gi|405956937|gb|EKC23179.1|	C-myc promoter-binding protein	1755	84	2e-17	205	119	6	0	1	1	38	94.2%	2.2%
Contig139790	159	gi|405978786|gb|EKC43148.1|	Fas-binding factor 1	1323	99	3e-22	246	159	1	0	90.6%	98.1%	53	1	0.04
Contig140089	140	gi|405977106|gb|EKC41572.1|	Protein CASP	1528	64	1e-11	155	140	3	0	93.5%	67.4%	46	98.6%	0.03
Contig140469	289	gi|405964562|gb|EKC30031.1|	Baculoviral IAP repeat-containing protein 3	345	55	8e-09	131	288	109	0	0.55	61.7%	60	62.3%	15.7%
Contig140801	220	gi|405951387|gb|EKC19304.1|	TNF receptor-associated factor 2	1587	148	9e-37	372	220	2	0	90.4%	94.5%	73	99.5%	4.6%
Contig141030	588	gi|405973121|gb|EKC37852.1|	TNF receptor-associated factor 3	581	323	6e-89	826	43	588	0	0.83	92.9%	182	92.9%	31.3%
Contig141179	124	gi|405961964|gb|EKC27691.1|	Apoptosis-stimulating of p53 protein 1	1107	79	7e-16	192	124	2	0	85.4%	90.2%	41	99.2%	3.7%
Contig141603	571	gi|405952425|gb|EKC20239.1|	Baculoviral IAP repeat-containing protein 6	4914	320	3e-88	820	2	556	0	88.1%	91.4%	185	97.2%	3.8%
Contig141649	244	gi|405964421|gb|EKC29909.1|	Cell division cycle and apoptosis regulator protein 1	1093	78	8e-16	191	2	127	0	0.81	90.5%	42	51.6%	3.8%
Contig141954	167	gi|405963260|gb|EKC28851.1|	Caspase-2	630	89	6e-19	218	3	167	0	67.3%	83.6%	55	98.8%	8.7%
Contig142820	383	gi|405959292|gb|EKC25344.1|	Caspase	1004	116	4e-27	290	3	383	6	50.4%	63.2%	133	99.5%	13.2%
Contig144136	1079	gi|405964915|gb|EKC30354.1|	Caspase-3	307	533	8e-152	1372	58	903	0	94.7%	0.94	282	78.4%	91.9%
Contig145174	181	gi|405956937|gb|EKC23179.1|	C-myc promoter-binding protein	1755	46	5e-06	107	179	120	0	0.95	1	20	33.1%	1.1%
Contig147277	362	gi|405961964|gb|EKC27691.1|	Apoptosis-stimulating of p53 protein 1	1107	42	6e-05	98	247	303	0	94.7%	94.7%	19	15.7%	1.7%
Contig147731	697	gi|405953771|gb|EKC21367.1|	Proapoptotic caspase adapter protein	209	131	6e-31	327	394	603	0	84.3%	94.3%	70	30.1%	33.5%
Contig147781	657	gi|405976637|gb|EKC41137.1|	Tumor protein p53-inducible nuclear protein 1	227	148	3e-36	373	312	530	0	91.8%	98.6%	73	33.3%	32.2%
Contig148167	468	gi|405951407|gb|EKC19322.1|	Putative Bcl-2-like protein antagonist/killer 2	623	96	6e-21	238	291	449	0	88.7%	92.5%	53	0.34	8.3%
Contig148330	575	gi|405973702|gb|EKC38398.1|	Tumor necrosis factor receptor superfamily member 5	406	129	2e-30	322	306	572	1	0.6	74.4%	90	46.4%	22.2%
Contig149249	359	gi|405975820|gb|EKC40364.1|	TRAF and TNF receptor-associated protein	346	60	3e-10	143	205	333	0	65.1%	76.7%	43	35.9%	12.4%
Contig149313	1004	gi|405964758|gb|EKC30207.1|	Stress-activated protein kinase JNK	335	200	2e-51	506	5	343	0	85.8%	90.3%	113	33.8%	31.9%
Contig149343	334	gi|405952662|gb|EKC20447.1|	C-jun-amino-terminal kinase-interacting protein 4	1556	184	1e-47	465	16	315	0	0.88	0.96	100	89.8%	6.2%
Contig150042	853	gi|405978031|gb|EKC42449.1|	Baculoviral IAP repeat-containing protein 7-A	299	158	4e-39	399	114	446	0	66.7%	81.1%	111	0.39	36.1%
Contig150146	561	gi|405950022|gb|EKC18030.1|	Tumor necrosis factor, alpha-induced protein 3	1046	138	4e-33	345	2	235	0	80.8%	0.91	78	41.7%	7.5%
Contig150396	349	gi|405969762|gb|EKC34715.1|	Putative inhibitor of apoptosis	416	49	6e-07	115	115	279	0	45.5%	56.4%	55	47.3%	0.12
Contig150467	359	gi|405972791|gb|EKC37539.1|	Baculoviral IAP repeat-containing protein 2	398	107	2e-24	266	4	237	0	69.2%	82.1%	78	65.2%	19.1%
Contig150486	441	gi|405973121|gb|EKC37852.1|	TNF receptor-associated factor 3	581	160	3e-40	404	75	416	0	75.4%	75.4%	114	77.6%	19.6%
Contig150637	725	gi|405961096|gb|EKC26950.1|	Putative inhibitor of apoptosis	560	87	1e-17	213	191	721	81	0.24	41.9%	258	73.2%	46.1%
Contig150733	534	gi|405972077|gb|EKC36864.1|	TP53-regulating kinase	222	91	4e-19	223	35	442	3	34.5%	60.4%	139	76.4%	62.6%
Contig151087	499	gi|405976607|gb|EKC41108.1|	Apoptosis inhibitor IAP	1204	188	2e-48	475	4	498	0	56.4%	72.7%	165	99.2%	13.4%
Contig151421	361	gi|405951644|gb|EKC19540.1|	Fas apoptotic inhibitory molecule	180	207	1e-54	526	42	347	0	94.1%	1	102	84.8%	56.7%
Contig151511	313	gi|405975533|gb|EKC40092.1|	APAF1-interacting protein	230	133	3e-32	333	87	311	0	82.7%	89.3%	75	71.9%	32.6%
Contig151677	431	gi|405951387|gb|EKC19304.1|	TNF receptor-associated factor 2	1587	62	1e-10	148	119	256	4	0.66	0.76	50	0.32	3.2%
Contig152189	374	gi|405975334|gb|EKC39907.1|	Apoptosis inhibitor 5	525	110	3e-25	273	3	170	0	96.4%	1	56	44.9%	10.7%
Contig152239	593	gi|405975820|gb|EKC40364.1|	TRAF and TNF receptor-associated protein	346	285	2e-77	727	4	495	0	79.9%	89.6%	164	0.83	47.4%
Contig152383	820	gi|405957617|gb|EKC23816.1|	NF-kappa-B inhibitor-interacting Ras-like protein 2	109	162	3e-40	408	239	676	0	61.6%	66.4%	146	53.4%	89.9%
Contig152863	947	gi|405952425|gb|EKC20239.1|	Baculoviral IAP repeat-containing protein 6	4914	492	2e-139	1264	3	947	16	82.8%	83.7%	331	99.8%	6.7%
Contig153241	547	gi|405973741|gb|EKC38434.1|	TNFAIP3-interacting protein 2	649	204	4e-53	517	104	547	1	72.5%	82.6%	149	81.2%	0.23
Contig153649	333	gi|405963029|gb|EKC28638.1|	JNK-interacting protein 1	643	76	4e-15	185	169	306	0	76.1%	91.3%	46	41.4%	7.2%
Contig153838	235	gi|405952521|gb|EKC20321.1|	Apoptosis-inducing factor 3	890	132	5e-32	331	3	212	0	84.3%	95.7%	70	89.4%	7.9%
Contig154389	315	gi|405962691|gb|EKC28342.1|	Endonuclease G, mitochondrial	326	44	2e-05	102	311	225	0	65.5%	75.9%	29	27.6%	8.9%
Contig155289	387	gi|405952425|gb|EKC20239.1|	Baculoviral IAP repeat-containing protein 6	4914	244	2e-65	621	4	387	1	92.2%	96.9%	129	99.2%	2.6%
Contig155582	440	gi|405963029|gb|EKC28638.1|	JNK-interacting protein 1	643	122	1e-28	304	59	286	0	72.4%	86.8%	76	51.8%	11.8%
Contig155829	618	gi|405973931|gb|EKC38618.1|	Baculoviral IAP repeat-containing protein 7-A	360	42	0.0002	98	392	607	2	32.4%	48.6%	74	0.35	19.4%
Contig156052	468	gi|405962130|gb|EKC27834.1|	Caspase-8	231	198	2e-51	502	3	308	0	94.1%	0.99	102	65.4%	44.2%
Contig156467	1444	gi|405964024|gb|EKC29548.1|	Tumor necrosis factor ligand superfamily member 14	187	305	4e-83	781	300	1007	0	64.8%	74.6%	236	0.49	1
Contig156989	406	gi|405963260|gb|EKC28851.1|	Caspase-2	630	119	9e-28	296	142	405	0	0.75	84.1%	88	0.65	12.2%
Contig157253	468	gi|405973931|gb|EKC38618.1|	Baculoviral IAP repeat-containing protein 7-A	360	46	7e-06	108	244	432	0	38.1%	61.9%	63	40.4%	15.6%
Contig157262	446	gi|405972976|gb|EKC37718.1|	NF-kappa-B inhibitor cactus	383	80	6e-16	195	214	441	5	53.1%	72.8%	81	51.1%	21.1%
Contig157536	1064	gi|405953040|gb|EKC20774.1|	Inhibitor of apoptosis protein	630	105	5e-23	261	570	1064	63	29.4%	45.2%	228	46.5%	36.2%
Contig158208	597	gi|405978024|gb|EKC42442.1|	Apoptosis 2 inhibitor	396	174	4e-44	440	61	471	0	59.9%	72.3%	137	68.8%	34.6%
Contig158211	306	gi|405966633|gb|EKC31893.1|	NF-kappa-B-repressing factor	661	80	3e-16	195	72	260	0	79.4%	69.8%	63	61.8%	9.5%
Contig158452	696	gi|405976608|gb|EKC41109.1|	Baculoviral IAP repeat-containing protein 2	157	92	2e-19	227	204	587	16	43.8%	50.7%	144	55.2%	91.7%
Contig158930	343	gi|405951407|gb|EKC19322.1|	Putative Bcl-2-like protein antagonist/killer 2	623	161	1e-40	405	3	251	0	96.4%	1	83	72.6%	13.3%
Contig159312	623	gi|405978078|gb|EKC42493.1|	TNF receptor-associated factor 3	160	158	4e-39	397	223	468	0	87.8%	97.6%	82	39.5%	51.2%
Contig159949	701	gi|405952425|gb|EKC20239.1|	Baculoviral IAP repeat-containing protein 6	4914	288	3e-78	735	4	663	0	84.1%	0.75	220	94.2%	4.4%
Contig159958	1945	gi|405959887|gb|EKC25867.1|	Putative inhibitor of apoptosis	281	232	6e-61	591	732	1415	1	52.4%	65.5%	229	35.2%	0.79
Contig160058	193	gi|405971607|gb|EKC36433.1|	Baculoviral IAP repeat-containing protein 7-B	350	62	5e-11	150	163	8	0	44.2%	65.4%	52	80.8%	14.9%
Contig160564	279	gi|405952425|gb|EKC20239.1|	Baculoviral IAP repeat-containing protein 6	4914	81	1e-16	198	4	156	0	72.5%	86.3%	51	54.8%	0.01
Contig160678	509	gi|405963029|gb|EKC28638.1|	JNK-interacting protein 1	643	158	2e-39	399	3	476	0	60.8%	66.5%	158	93.1%	23.2%
Contig160701	748	gi|405964421|gb|EKC29909.1|	Cell division cycle and apoptosis regulator protein 1	1093	175	2e-44	443	226	747	1	82.3%	62.9%	175	69.8%	0.16
Contig160711	839	gi|405960537|gb|EKC26454.1|	Putative apoptosis inhibitor ORF42	321	138	5e-33	346	5	787	3	36.7%	45.1%	264	93.3%	80.4%
Contig160989	547	gi|405951387|gb|EKC19304.1|	TNF receptor-associated factor 2	1587	243	6e-65	619	29	526	0	67.5%	85.5%	166	0.91	10.5%
Contig161432	243	gi|405961964|gb|EKC27691.1|	Apoptosis-stimulating of p53 protein 1	1107	48	9e-07	113	158	235	0	88.5%	96.2%	26	32.1%	2.3%
Contig161570	388	gi|405954014|gb|EKC21562.1|	Caspase-8	417	49	7e-07	115	3	239	1	38.8%	53.8%	80	61.1%	15.6%
Contig161706	571	gi|405973931|gb|EKC38618.1|	Baculoviral IAP repeat-containing protein 7-A	360	47	5e-06	111	263	451	0	38.1%	61.9%	63	33.1%	15.6%
Contig161907	369	gi|405964758|gb|EKC30207.1|	Stress-activated protein kinase JNK	335	166	4e-42	419	3	239	0	94.9%	97.5%	79	64.2%	23.6%
Contig162062	287	gi|405962130|gb|EKC27834.1|	Caspase-8	231	160	2e-40	403	4	276	0	85.7%	0.89	91	95.1%	39.4%
Contig163600	321	gi|405977751|gb|EKC42185.1|	TNF receptor-associated factor 6	533	74	1e-14	181	80	319	0	46.2%	0.65	80	74.8%	14.8%
Contig164066	521	gi|405950727|gb|EKC18695.1|	Apoptosis 1 inhibitor	379	99	2e-21	244	217	405	0	68.3%	85.7%	63	36.3%	16.6%
Contig164457	260	gi|405974052|gb|EKC38724.1|	Baculoviral IAP repeat-containing protein 7	415	86	4e-18	211	65	205	0	78.7%	93.6%	47	54.2%	11.3%
Contig164671	692	gi|405965892|gb|EKC31237.1|	FAS-associated factor 2-B	524	158	3e-39	399	20	343	0	83.3%	81.5%	108	46.8%	20.6%
Contig164793	632	gi|405965271|gb|EKC30657.1|	Caspase-2	482	106	2e-23	262	186	530	9	63.7%	58.9%	124	54.6%	25.7%
Contig164834	476	gi|405950427|gb|EKC18417.1|	Caspase-7	428	115	2e-26	286	188	430	1	65.9%	0.78	82	51.1%	19.2%
Contig165063	620	gi|405946675|gb|EKC17690.1|	Putative inhibitor of apoptosis	310	144	3e-35	363	35	610	3	44.6%	55.9%	195	92.9%	53.9%
